# Supplementary material for: Multiple Infectious Agents and the Origins of Atherosclerotic Coronary Artery Disease
Source: Front Cardiovasc Med. 2016 Sep 12;3:30. doi: 10.3389/fcvm.2016.00030 (PMC5018484; doi:10.3389/fcvm.2016.00030)
Supplement: Supplementary file 1 [file Table_1.XLSX]

## Sheet: Sheet1
Years	Food	Protein	Saturated	Monosaturated	Polyunsaturated	Cholesterol	Sugars
	energy		fats	fats	fats
	Kilocalories	Grams	Grams	Grams	Grams	Milligrams	Grams
1910 - 1999	3400	96	50	47	13	440	22
1920 - 1929	3400	92	54	49	15	470	27
1930- 1939	3300	89	55	50	15	450	33
1940 - 1949	3300	98	56	54	18	510	32
1950 - 1959	3100	93	55	55	19	500	36
1960 - 1969	3100	93	54	56	22	470	37
1970 - 1979	3200	98	49	58	27	440	38
1980 - 1989	3400	101	50	61	31	420	38
1990 - 1999	3600	109	48	64	31	400	36
2000 - 2010	4100	122	60	80	41	450	35
Supplementary Table 1. One hundred year trends in per capita food consumption in the US.
